# Supplementary material for: Modifications of Grapevine Berry Composition Induced by Main Viral and Fungal Pathogens in a Climate Change Scenario
Source: Front Plant Sci. 2021 Dec 8;12:717223. doi: 10.3389/fpls.2021.717223 (PMC8693719; doi:10.3389/fpls.2021.717223)
Supplement: Supplementary Table 1 — Selection of important metabolites, genes, and transcription factors that have been shown to be modified by different pathogens. [file Table_1.XLSX]

## Sheet: Feuil1
METABOLITES	TRANSCRIPTS	B.c	E.n	P.v	GLRD	GRBD	GFLD
Primary metabolism										increased concentration / expression
sugar										decreased concentration / expression
	SWEET 4, 7, 15									opposed results
	SWEET 10, 17a									diverging results putativly due to differences in berry sample consitution
	SWEET 17									no data available
	ERD6l13									no differences detected
	HT5
	cwINV
malic acid
tartaric acid
Secondary metabolism
flavonoid metabolism and biosynthesis
proanthocyanidins
VviMYAPA1
	phenylpropanoid key regulators (PAL, CHS, R2R3, VvMYB 4a , 5a , b etc)
stilbenes
	stilbene synthesis (STS, MYB14,MYB15)
anthocynins
	important anthocynin biosynthesis genes (MYBA1, FLS, UFGT)
	F3H1, F3’H5
	F3H
fatty acid metabolism
Aroma
glutathione S-conjungates (thiol precurseurs)
	glutathione S-transferase (GST)
lactones , furanone, methional, phenylacetaldehyde
ethyl esters of fatty acids
terpenes
	Terpene Synthases (TPSs)
γ -butyrolactone, γ -dodecalactone, γ -decalactone
1-octen-3-one
(Z)-1,5-octadien-3-one
2-methylisoborneol
phenylacetic acid, (R)-carvone
3-methyl-2,4-nonanedione, methyl salicylate
Defense and Hormones
abscisic acid
	abscisic acid transcripts (NCED, ABI, HVA22c)
ethylene
jasmonate
	Lipoxygenase and allene oxide synthase
salicylic acid
	PR-genes
	EDS1
	PAD4
eicosan-1-ol, eicosanoic, and docosanoic acids
